# Supplementary material for: Enhanced Pharmaceutically Active Compounds Productivity from Streptomyces SUK 25: Optimization, Characterization, Mechanism and Techno-Economic Analysis
Source: Molecules. 2021 Apr 25;26(9):2510. doi: 10.3390/molecules26092510 (PMC8123281; doi:10.3390/molecules26092510)
Supplement: Supplementary file 1 [file molecules-26-02510-s001.zip]

Archive with 1 entries (1 files):
- molecules-1162661-supplementary.pdf
